# Supplementary material for: BIRC5 Gene Polymorphisms Are Associated with a Higher Stage of Local and Regional Disease in Oral and Oropharyngeal Squamous Cell Carcinomas
Source: Int J Mol Sci. 2023 Dec 14;24(24):17490. doi: 10.3390/ijms242417490 (PMC10743484; doi:10.3390/ijms242417490)
Supplement: Supplementary file 1 [file ijms-24-17490-s001.zip]

Archive with 1 entries (1 files):
- ijms-2731084-supplementary.xlsx
