# Supplementary material for: BIRC5 Gene Polymorphisms Are Associated with a Higher Stage of Local and Regional Disease in Oral and Oropharyngeal Squamous Cell Carcinomas
Source: Int J Mol Sci. 2023 Dec 14;24(24):17490. doi: 10.3390/ijms242417490 (PMC10743484; doi:10.3390/ijms242417490)
Supplement: Supplementary file 1 [file ijms-24-17490-s001.zip › ijms-2731084-supplementary.xlsx]

## Sheet: Supplementary Table 1
Table S1: Results of statistical analysis of association between genotypes and alleles of BIRC5 and clinicopathological findings.
SNP ID	Nucleotide Change		Age, years			Sex (n, %)						Smoking (n, %)						Site (n, %)						T (n, %)						cN (n, %)						cTNM (n, %)						pN (n, %)						pTNM (n, %)
			median (range)	p		male		female		p		no		yes		p		oral cavity		oropharynx		p		1&2		3&4		p		0		1+2+3		p		I&II		III&IV		p		0		1+2+3		p		I&II
rs3764383	c.-1547C>T	TT	59 (39-78)	0.994098		18	0.461538	6	0.857143	0.1495		6	1	18	0.45	0.0423		18	0.580645	6	0.4	0.3896		10	0.47619	14	0.56	0.8516		14	0.736842	10	0.37037	0.0495		6	0.545455	18	0.514286	0.977		11	0.733333	13	0.419355	0.094		5	0.555556
		CT	59.5 (45-73)			17	0.435897	1	0.142857			0	0	18	0.45			10	0.322581	8	0.533333			9	0.428571	9	0.36			4	0.210526	14	0.518519			4	0.363636	14	0.4			4	0.266667	14	0.451613			4	0.444444
		CC	59 (57-62)			4	0.102564	0	0			0	0	4	0.1			3	0.0967742	1	0.0666667			2	0.0952381	2	0.08			1	0.0526316	3	0.111111			1	0.0909091	3	0.0857143			0	0	4	0.129032			0	0
		T	59 (39-78)	0.9171		53	0.679487	13	0.928571	0.102819		12	1	54	0.675	0.0170983		46	0.741935	20	0.666667	0.468366		29	0.690476	37	0.74	0.646914		32	0.842105	34	0.62963	0.0343049		16	0.727273	50	0.714286	1		26	0.866667	40	0.645161	0.0289604		14	0.777778
		C	59.5 (45-73)			25	0.320513	1	0.0714286			0	0	26	0.325			16	0.258065	10	0.333333			13	0.309524	13	0.26			6	0.157895	20	0.37037			6	0.272727	20	0.285714			4	0.133333	22	0.354839			4	0.222222
rs8073903	c.-644T>C	TT	60 (45-72)	0.615148		17	0.414634	2	0.285714	0.8116		2	0.333333	17	0.404762	0.9189		13	0.419355	6	0.352941	0.8727		11	0.5	8	0.307692	0.3853		9	0.45	10	0.357143	0.646		6	0.5	13	0.361111	0.2933		7	0.4375	12	0.375	0.1056		6	0.6
		TC	59 (39-78)			19	0.463415	4	0.571429			3	0.5	20	0.47619			14	0.451613	9	0.529412			9	0.409091	14	0.538462			8	0.4	15	0.535714			6	0.5	17	0.472222			5	0.3125	18	0.5625			3	0.3
		CC	56 (49-65)			5	0.121951	1	0.142857			1	0.166667	5	0.119048			4	0.129032	2	0.117647			2	0.0909091	4	0.153846			3	0.15	3	0.107143			0	0	6	0.166667			4	0.25	2	0.0625			1	0.1
		T	60 (39-78)	0.5173		53	0.646341	8	0.571429	0.76474		7	0.583333	54	0.642857	0.753163		40	0.645161	21	0.617647	0.826921		31	0.704545	30	0.576923	0.210151		26	0.65	35	0.625	0.832862		18	0.75	43	0.597222	0.224719		19	0.59375	42	0.65625	0.653742		15	0.75
		C	57 (39-78)			29	0.353659	6	0.428571			5	0.416667	30	0.357143			22	0.354839	13	0.382353			13	0.295455	22	0.423077			14	0.35	21	0.375			6	0.25	29	0.402778			13	0.40625	22	0.34375			5	0.25
rs8073069	c.-625G>C	GG	59.5 (45-72)	0.386051		25	0.609756	3	0.428571	0.5639		2	0.333333	26	0.619048	0.3416		17	0.548387	11	0.647059	0.6525		14	0.636364	14	0.538462	0.5632		14	0.7	14	0.5	0.1325		9	0.75	19	0.527778	0.3763		9	0.5625	19	0.59375	0.3598		7	0.7
		GC	57 (39-78)			15	0.365854	4	0.571429			4	0.666667	15	0.357143			13	0.419355	6	0.352941			8	0.363636	11	0.423077			5	0.25	14	0.5			3	0.25	16	0.444444			6	0.375	13	0.40625			3	0.3
		CC	49 (49-49)			1	0.0243902	0	0			0	0	1	0.0238095			1	0.0322581	0	0			0	0	1	0.0384615			1	0.05	0	0			0	0	1	0.0277778			1	0.0625	0	0			0	0
		G	59 (39-78)	0.8107		65	0.792683	10	0.714286	0.498502		8	0.666667	67	0.797619	0.289254		47	0.758065	28	0.823529	0.607246		36	0.818182	39	0.75	0.466349		33	0.825	42	0.75	0.457747		21	0.875	54	0.75	0.26124		24	0.75	51	0.796875	0.609356		17	0.85
		C	56 (39-78)			17	0.207317	4	0.285714			4	0.333333	17	0.202381			15	0.241935	6	0.176471			8	0.181818	13	0.25			7	0.175	14	0.25			3	0.125	18	0.25			8	0.25	13	0.203125			3	0.15
rs17878467	c.-241C>T	CC	60 (39-76)	0.625069		31	0.756098	5	0.714286	1		4	0.666667	32	0.761905	0.631349		24	0.774194	12	0.705882	0.730507		16	0.727273	20	0.769231	0.751358		13	0.65	23	0.821429	0.197738		8	0.666667	28	0.777778	0.461911		11	0.6875	25	0.78125	0.499765		7	0.7
		CT	56 (49-78)			10	0.243902	2	0.285714			2	0.333333	10	0.238095			7	0.225806	5	0.294118			6	0.272727	6	0.230769			7	0.35	5	0.178571			4	0.333333	8	0.222222			5	0.3125	7	0.21875			3	0.3
		TT	-			0	0	0	0			0	0	0	0			0	0	0	0			0	0	0	0			0	0	0	0			0	0	0	0			0	0	0	0			0	0
		C	59.5 (39-78)	0.6494		72	0.878049	12	0.857143	0.686176		10	0.833333	74	0.880952	0.643187		55	0.887097	29	0.852941	0.748984		38	0.863636	46	0.884615	0.767411		33	0.825	51	0.910714	0.228552		20	0.833333	64	0.888889	0.487307		27	0.84375	57	0.890625	0.526523		17	0.85
		T	56 (49-78)			10	0.121951	2	0.142857			2	0.166667	10	0.119048			7	0.112903	5	0.147059			6	0.136364	6	0.115385			7	0.175	5	0.0892857			4	0.166667	8	0.111111			5	0.15625	7	0.109375			3	0.15
rs17887126	c.-235G>A	GG	59 (39-78)	0.295756		38	0.926829	4	0.571429	0.0328132		3	0.5	39	0.928571	0.0197831		25	0.806452	17	1	0.0766397		20	0.909091	22	0.846154	0.673716		15	0.75	27	0.964286	0.0692345		10	0.833333	32	0.888889	0.631349		12	0.75	30	0.9375	0.0856051		9	0.9
		GA	66.5 (49-73)			3	0.0731707	3	0.428571			3	0.5	3	0.0714286			6	0.193548	0	0			2	0.0909091	4	0.153846			5	0.25	1	0.0357143			2	0.166667	4	0.111111			4	0.25	2	0.0625			1	0.1
		AA	-			0	0	0	0			0	0	0	0			0	0	0	0			0	0	0	0			0	0	0	0			0	0	0	0			0	0	0	0			0	0
		G	59 (39-78)	0.3102		79	0.963415	11	0.785714	0.0385388		9	0.75	81	0.964286	0.0245462		56	0.903226	34	1	0.0863723		42	0.954545	48	0.923077	0.684275		35	0.875	55	0.982143	0.078912		22	0.916667	68	0.944444	0.637778		28	0.875	62	0.96875	0.09308		19	0.95
		A	66.5 (49-73)			3	0.0365854	3	0.214286			3	0.25	3	0.0357143			6	0.0967742	0	0			2	0.0454545	4	0.0769231			5	0.125	1	0.0178571			2	0.0833333	4	0.0555556			4	0.125	2	0.03125			1	0.05
rs9904341	c.-31G>C	GG	59 (45-73)	0.478416		20	0.512821	1	0.142857	0.1872		1	0.166667	20	0.5	0.1033		15	0.483871	6	0.4	0.847		7	0.333333	14	0.56	0.3006		6	0.315789	15	0.555556	0.1		1	0.0909091	20	0.571429	0.0102		5	0.3125	16	0.533333	0.252		1	0.1
		GC	61.5 (39-78)			15	0.384615	5	0.714286			3	0.5	17	0.425			13	0.419355	7	0.466667			11	0.52381	9	0.36			9	0.473684	11	0.407407			7	0.636364	13	0.371429			8	0.5	12	0.4			6	0.6
		CC	51 (45-70)			4	0.102564	1	0.142857			2	0.333333	3	0.075			3	0.0967742	2	0.133333			3	0.142857	2	0.08			4	0.210526	1	0.037037			3	0.272727	2	0.0571429			3	0.1875	2	0.0666667			3	0.3
		G	59 (39-78)	0.9934		55	0.705128	7	0.5	0.21355		5	0.416667	57	0.7125	0.0529183		43	0.693548	19	0.633333	0.637572		25	0.595238	37	0.74	0.181513		21	0.552632	41	0.759259	0.0445322		9	0.409091	53	0.757143	0.00389027		18	0.5625	44	0.733333	0.107982		8	0.4
		C	60.5 (39-78)			23	0.294872	7	0.5			7	0.583333	23	0.2875			19	0.306452	11	0.366667			17	0.404762	13	0.26			17	0.447368	13	0.240741			13	0.590909	17	0.242857			14	0.4375	16	0.266667			12	0.6
rs4789551	c.221+209T>C	TT	59 (39-76)	0.396493		37	0.948718	4	0.571429	0.0199314		3	0.5	38	0.95	0.0118227		27	0.870968	14	0.933333	1		18	0.857143	23	0.92	0.647639		15	0.789474	26	0.962963	0.143724		9	0.818182	32	0.914286	0.579822		12	0.8	29	0.935484	0.311364		8	0.888889
		TC	65 (49-78)			2	0.0512821	3	0.428571			3	0.5	2	0.05			4	0.129032	1	0.0666667			3	0.142857	2	0.08			4	0.210526	1	0.037037			2	0.181818	3	0.0857143			3	0.2	2	0.0645161			1	0.111111
		CC	-			0	0	0	0			0	0	0	0			0	0	0	0			0	0	0	0			0	0	0	0			0	0	0	0			0	0	0	0			0	0
		T	59 (39-78)	0.4081		76	0.974359	11	0.785714	0.0238561		9	0.75	78	0.975	0.014958		58	0.935484	29	0.966667	1		39	0.928571	48	0.96	0.65684		34	0.894737	53	0.981481	0.15557		20	0.909091	67	0.957143	0.589816		27	0.9	60	0.967742	0.325153		17	0.944444
		C	65 (49-78)			2	0.025641	3	0.214286			3	0.25	2	0.025			4	0.0645161	1	0.0333333			3	0.0714286	2	0.04			4	0.105263	1	0.0185185			2	0.0909091	3	0.0428571			3	0.1	2	0.0322581			1	0.0555556
rs2071214	c.385G>A	AA	59 (39-78)	0.264816		36	0.878049	7	1	1		4	0.666667	39	0.928571	0.110994		26	0.83871	17	1	0.145931		17	0.772727	26	1	0.0153793		15	0.75	28	1	0.00905447		7	0.583333	36	1	0.000462535		13	0.8125	30	0.9375	0.316383		7	0.7
		GA	51 (47-67)			5	0.121951	0	0			2	0.333333	3	0.0714286			5	0.16129	0	0			5	0.227273	0	0			5	0.25	0	0			5	0.416667	0	0			3	0.1875	2	0.0625			3	0.3
		GG	-			0	0	0	0			0	0	0	0			0	0	0	0			0	0	0	0			0	0	0	0			0	0	0	0			0	0	0	0			0	0
		A	59 (39-78)	0.2761		77	0.939024	14	1	1		10	0.833333	81	0.964286	0.116125		57	0.919355	34	1	0.15746		39	0.886364	52	1	0.0177673		35	0.875	56	1	0.0107651		19	0.791667	72	1	0.000695373		29	0.90625	62	0.96875	0.329276		17	0.85
		G	51 (47-67)			5	0.0609756	0	0			2	0.166667	3	0.0357143			5	0.0806452	0	0			5	0.113636	0	0			5	0.125	0	0			5	0.208333	0	0			3	0.09375	2	0.03125			3	0.15
rs2239680	c.*148T>C	TT	59 (39-78)	0.888237		20	0.487805	6	0.857143	0.188		6	1	20	0.47619	0.055		19	0.612903	7	0.411765	0.3656		12	0.545455	14	0.538462	0.7291		16	0.8	10	0.357143	0.0079		8	0.666667	18	0.5	0.445		13	0.8125	13	0.40625	0.025		7	0.7
		TC	60 (45-73)			18	0.439024	1	0.142857			0	0	19	0.452381			10	0.322581	9	0.529412			8	0.363636	11	0.423077			4	0.2	15	0.535714			4	0.333333	15	0.416667			3	0.1875	16	0.5			3	0.3
		CC	59 (39-78)			3	0.0731707	0	0			0	0	3	0.0714286			2	0.0645161	1	0.0588235			2	0.0909091	1	0.0384615			0	0	3	0.107143			0	0	3	0.0833333			0	0	3	0.09375			0	0
		T	59 (39-65)	0.6459		58	0.707317	13	0.928571	0.105207		12	1	59	0.702381	0.0323972		48	0.774194	23	0.676471	0.335994		32	0.727273	39	0.75	0.819525		36	0.9	35	0.625	0.00236834		20	0.833333	51	0.708333	0.289304		29	0.90625	42	0.65625	0.0124426		17	0.85
		C	59 (45-73)			24	0.292683	1	0.0714286			0	0	25	0.297619			14	0.225806	11	0.323529			12	0.272727	13	0.25			4	0.1	21	0.375			4	0.166667	21	0.291667			3	0.09375	22	0.34375			3	0.15
rs1042489	c.*571T>C	TT	60 (45-72)	0.97464		16	0.390244	2	0.285714	0.8062		2	0.333333	16	0.380952	0.9716		10	0.322581	8	0.470588	0.564		11	0.5	7	0.269231	0.2579		7	0.35	11	0.392857	0.8646		6	0.5	12	0.333333	0.1832		6	0.375	12	0.375	0.5057		6	0.6
		TC	57.5 (39-78)			18	0.439024	4	0.571429			3	0.5	19	0.452381			15	0.483871	7	0.411765			8	0.363636	14	0.538462			9	0.45	13	0.464286			6	0.5	16	0.444444			6	0.375	16	0.5			3	0.3
		CC	59 (52-65)			7	0.170732	1	0.142857			1	0.166667	7	0.166667			6	0.193548	2	0.117647			3	0.136364	5	0.192308			4	0.2	4	0.142857			0	0	8	0.222222			4	0.25	4	0.125			1	0.1
		T	60 (39-78)	0.8279		50	0.609756	8	0.571429	0.776632		7	0.583333	51	0.607143	1		35	0.564516	23	0.676471	0.383157		30	0.681818	28	0.538462	0.208963		23	0.575	35	0.625	0.675107		18	0.75	40	0.555556	0.14718		18	0.5625	40	0.625	0.658908		15	0.75
		C	59 (39-78)			32	0.390244	6	0.428571			5	0.416667	33	0.392857			27	0.435484	11	0.323529			14	0.318182	24	0.461538			17	0.425	21	0.375			6	0.25	32	0.444444			14	0.4375	24	0.375			5	0.25
rs2661694	c.*1373C>A	CC	59 (39-78)	0.948866		22	0.536585	6	0.857143	0.2796		6	1	22	0.52381	0.0864		20	0.645161	8	0.470588	0.3153		13	0.590909	15	0.576923	0.5241		16	0.8	12	0.428571	0.0335		8	0.666667	20	0.555556	0.7112		13	0.8125	15	0.46875	0.0709		7	0.7
		CA	60 (45-73)			18	0.439024	1	0.142857			0	0	19	0.452381			10	0.322581	9	0.529412			8	0.363636	11	0.423077			4	0.2	15	0.535714			4	0.333333	15	0.416667			3	0.1875	16	0.5			3	0.3
		AA	57 (57-57)			1	0.0243902	0	0			0	0	1	0.0238095			1	0.0322581	0	0			1	0.0454545	0	0			0	0	1	0.0357143			0	0	1	0.0277778			0	0	1	0.03125			0	0
		C	59 (39-78)	0.9929		62	0.756098	13	0.928571	0.291179		12	1	63	0.75	0.0629543		50	0.806452	25	0.735294	0.447289		34	0.772727	41	0.788462	1		36	0.9	39	0.696429	0.0234951		20	0.833333	55	0.763889	0.577595		29	0.90625	46	0.71875	0.0395649		17	0.85
		A	59 (45-73)			20	0.243902	1	0.0714286			0	0	21	0.25			12	0.193548	9	0.264706			10	0.227273	11	0.211538			4	0.1	17	0.303571			4	0.166667	17	0.236111			3	0.09375	18	0.28125			3	0.15
Statistically significant p values are in bold.
[truncated: 12 more columns]
